# Supplementary material for: Factors Influencing the Use of Health Information Exchange by Physicians—Using the National Health Insurance PharmaCloud System in Taiwan
Source: Int J Environ Res Public Health. 2021 Aug 9;18(16):8415. doi: 10.3390/ijerph18168415 (PMC8393866; doi:10.3390/ijerph18168415)
Supplement: Supplementary file 1 [file ijerph-18-08415-s001.zip]

Archive with 1 entries (1 files):
- ijerph-1280287-supplementary.pdf
